# Supplementary material for: Profiling of Intracellular Metabolites: An Approach to Understanding the Characteristic Physiology of Mycobacterium leprae
Source: PLoS Negl Trop Dis. 2016 Aug 1;10(8):e0004881. doi: 10.1371/journal.pntd.0004881 (PMC4968842; doi:10.1371/journal.pntd.0004881)
Supplement: S2 Table — (XLSX) [file pntd.0004881.s003.xlsx]

## Sheet: Sheet1
S2 Table. CE-MS data of 49 compounds detected from intracellular metabolite fraction of uninfected nude mouse (n=3).
Compound name	m/z	MT	Relative peak area
			Uninfected nude mouse-1	Uninfected nude mouse-2	Uninfected nude mouse-3
11-Aminoundecanoic acid	202.179	10.2137	0.00197587	0.00173189	0.00185116
2-Amino-2-(hydroxymethyl)-1,3-propanediol	122.081	8.69004	0.000994472	0.000747883	0.00133377
2-Hydroxyvaleric acid	117.056	8.81184	0.00119409	0.0011247	0.000829533
3-Phenylpropionic acid	149.06	8.50307	0.00160553	0.00175438	0.0018516
5-Oxoproline	128.035	9.14416	0.000678127	0.00227441	0.00384886
Adenosine	268.103	10.4411	0.0001162	0.0001092	9.64e-05
Ala	90.0549	9.48974	0.00787684	0.0324595	0.0914345
Anserine_divalent	121.068	7.05696	0.00032529	0.00119476	0.00469847
Arg	175.118	7.35673	0.00619056	0.0237454	0.0886806
Benzoic acid	121.03	9.51989	0.00302142	0.00289062	0.00338127
Betaine	118.086	12.0421	0.00587181	0.0034189	0.0205544
Choline	104.107	7.07795	0.00732933	0.0150801	0.0304645
Citrulline	176.102	11.802	0.000284063	0.000769349	0.00281632
Creatine	132.076	9.30063	0.00362394	0.0190054	0.0649236
Cytidine	244.092	10.221	0.000337356	0.00203631	0.00507519
Diethanolamine	106.086	7.9424	0.00789092	0.00568157	0.0137502
Dyphylline	255.106	25.6804	0.00639971	0.0240918	0.0387928
Gln	147.075	11.451	0.00276421	0.0112168	0.0409983
Gly	76.0393	8.69638	0.0032705	0.0100835	0.03342
Glycerol	93.0544	25.6055	1.79354	1.85134	1.77805
Glycerophosphocholine	258.108	25.0401	0.000484164	0.000414678	0.00112872
Guanosine	284.098	13.5452	0.0001906	0.00143966	0.00324215
Hexanoic acid	115.077	8.61986	0.00113982	0.00259694	0.00191974
His	156.076	7.56823	0.0013444	0.00489271	0.0182479
Histamine	112.087	4.84151	0.0001524	0.00163968	0.00313676
Ile	132.101	10.8268	0.00809655	0.040312	0.0960714
Inosine	269.086	22.2335	0.00032529	0.00166066	0.00484391
Lactic acid	89.0248	10.376	0.024816	0.0509841	0.0516817
Leu	132.101	10.9455	0.0148326	0.0764856	0.192764
Lys	147.112	7.09938	0.00449473	0.0206427	0.0704013
Met	150.058	11.417	0.00111564	0.00522835	0.0154182
Methionine sulfoxide	166.052	12.7029	0.000396683	0.000829355	0.00152117
Nicotinamide	123.055	7.68516	0.000535446	0.00098303	0.00168235
Octanoic acid	143.108	8.05148	0.00127048	0.00274378	0.00206352
Ornithine	133.097	7.03739	0.000753647	0.00369502	0.00789866
Pelargonic acid	157.124	7.84442	0.00202701	0.00435517	0.00414829
Phe	166.085	11.8347	0.00406688	0.0221931	0.06304
Pro	116.07	11.5097	0.00412118	0.0151772	0.052099
p-Toluic acid	135.045	8.83021	0.00955141	0.00898222	0.00972248
Ser	106.05	10.5796	0.00380745	0.0129194	0.0415514
Taurine	126.021	25.5574	0.00220161	0.0116232	0.0302885
Terephthalic acid	165.02	16.2772	0.000982347	0.000979144	0.000896421
Thr	120.065	11.1797	0.00184918	0.00741395	0.0240126
Triethanolamine	150.112	8.61476	0.000668177	0.000485417	0.000690489
Trp	205.096	11.7476	0.000799399	0.00377454	0.0117173
Tyr	182.08	12.1413	0.00261439	0.0140615	0.0402334
Urea	61.0405	24.3709	0.0364812	0.16434	0.316296
Urocanic acid	139.05	8.65805	0.00118552	0.00434533	0.00988381
Val	118.086	10.6031	0.0101986	0.0456789	0.114562
