# Supplementary material for: Profiling of Intracellular Metabolites: An Approach to Understanding the Characteristic Physiology of Mycobacterium leprae
Source: PLoS Negl Trop Dis. 2016 Aug 1;10(8):e0004881. doi: 10.1371/journal.pntd.0004881 (PMC4968842; doi:10.1371/journal.pntd.0004881)
Supplement: S3 Table — Compounds also present in uninfected nude mouse (n = 35) and specifically detected from M. leprae-infected nude mouse (n = 158) were shown in shaded and plain column, respectively. (XLSX) [file pntd.0004881.s004.xlsx]

## Sheet: Sheet1
S3 Table. CE-MS data of 193 compounds determined as M. leprae-derived. Compounds also present in uninfected nude mouse (n=35) and specifically detected from M. leprae-infected nude mouse (n=158) were shown in shaded and plain column, respectively.
Compound name	m/z	MT	Relative peak area
			M. leprae-1	M. leprae-2	M. leprae-3
1-Methyl-4-imidazoleacetic acid	141.065	8.66042	0.0177336	0.0226166	0.0166873
1-Methyladenosine	282.117	10.5225	0.00102932	0.00170786	0.00117634
1-Methylhistamine	126.102	4.99233	0.00175288	0.00115957	0.000699595
1-Methylnicotinamide	137.07	7.62365	0.00177937	0.0016606	0.0009516
2,6-Diaminopimelic acid	191.102	9.30889	0.00814239	0.0100606	0.00866501
2-Aminoadipic acid	162.075	11.6807	0.00169769	0.00178056	0.00116975
2-Aminobutyric acid	104.07	10.1788	0.00701925	0.00692473	0.00560522
2'-Deoxycytidine	228.097	9.94097	0.00293398	0.00666241	0.00489152
2-Furoic acid	111.009	10.0439	0.0040911	0.00150795	0.00243247
2-Isopropylmalic acid	175.061	13.4008	0.00164767	0.00204779	0.00148768
3-Amino-2-piperidone	115.086	7.90654	0.00188424	0.00170483	0.000690192
3-Guanidinopropionic acid	132.077	8.34547	0.000353225	0.000297467	0.000276923
3-Indoxylsulfuric acid	212.003	9.26095	0.00294448	0.00211566	0.000917438
3-Methylhistidine	170.092	7.77675	0.00506437	0.00523505	0.00428784
4-Guanidinobutyric acid	146.091	8.6479	0.00302228	0.00250999	0.00195586
5'-Deoxy-5'-methylthioadenosine	298.095	10.6765	0.000547499	0.000464072	0.000461695
5-Hydroxylysine	163.106	7.40049	0.00157792	0.00187689	0.00151767
5-Methoxyindoleacetic acid	204.067	7.74414	0.000424066	0.000337788	0.000219891
5-Methyl-2'-deoxycytidine	242.115	10.3064	0.0001954	0.000377437	0.000312655
5-Oxoproline	128.035	9.14416	0.0214528	0.022226	0.0147981
6-Phosphogluconic acid	275.018	14.2658	0.00198465	0.00214374	0.00123412
8-Hydroxyoctanoic acid	159.103	7.75427	0.00062474	0.000514873	0.000286173
Adenosine	268.103	10.4411	0.00553606	0.00690107	0.00495492
ADMA	203.149	7.96756	0.0109472	0.0111644	0.00756202
ADP	426.023	10.4772	0.000626633	0.000895567	0.000571821
Ala	90.0549	9.48974	0.978691	0.994642	0.78069
Ala-Ala	161.091	9.75439	0.0267392	0.0294268	0.0300201
AMP	346.057	8.94411	0.0144977	0.0205434	0.0130919
Arg	175.118	7.35673	1.05499	1.09781	0.856921
Arg-Glu	304.161	7.80017	0.00267734	0.00281715	0.00228121
Argininosuccinic acid	291.129	9.93549	0.000815178	0.00120744	0.000488964
Asn	133.06	11.1404	0.266561	0.286554	0.19625
Asp	134.044	12.3908	0.351883	0.439129	0.212431
Azelaic acid	187.098	11.7438	0.00293249	0.00180908	0.00105474
Benzoic acid	121.03	9.51989	0.000535816	0.00119128	0.000129571
Betaine	118.086	12.0421	0.218523	0.136625	0.165003
Betaine aldehyde_+H2O	120.101	7.73853	0.00267458	0.00451713	0.00268084
Butyrylcarnitine	232.152	10.1015	0.000662297	0.000826364	0.000458874
Carboxymethyllysine	205.117	9.69633	0.000976337	0.00119714	0.000887188
Carnitine	162.112	8.91913	0.0468989	0.0450647	0.0307126
Carnosine	227.113	6.96208	0.000468575	0.00142433	0.00106726
Choline	104.107	7.07795	0.152052	0.173845	0.136242
Citramalic acid	147.031	17.0853	0.00512413	0.00670427	0.00249034
Citric acid	191.02	26.4463	0.0144921	0.0163386	0.005825
Citrulline	176.102	11.802	0.00850768	0.00683923	0.0051569
CMP	322.049	9.24587	0.0159176	0.0219648	0.0141382
Creatine	132.076	9.30063	0.243719	0.23371	0.154516
Creatinine	114.066	7.55855	0.0149933	0.0141009	0.00916949
Cystathionine	223.075	10.4818	0.00202111	0.0026257	0.00254261
Cysteic acid	167.998	10.8816	0.00204208	0.00273351	0.00108525
Cysteine glutathione disulfide	427.094	12.4799	0.00460131	0.00643825	0.00158725
Cystine	241.03	11.7305	0.074052	0.0868409	0.0448535
Cytidine	244.092	10.221	0.0644312	0.0593029	0.0405807
Cytosine	112.051	7.50173	0.000863194	0.000562824	0.000430665
dAMP	330.062	9.04729	0.00051052	0.000602245	0.000333518
dCMP	306.051	9.40231	0.000397562	0.000570261	0.00035456
Decanoic acid	171.139	7.6675	0.00242891	0.00248309	0.00282491
Diethanolamine	106.086	7.9424	0.00633888	0.00828425	0.00259797
dTMP	321.05	9.22615	0.00221309	0.00238246	0.00217997
Ergothioneine	230.095	19.4484	0.0270548	0.0133188	0.00878302
Ethanolamine	62.0606	6.53366	0.0288199	0.0357566	0.0195887
Ethanolamine phosphate	140.012	7.73475	0.00350296	0.00479846	0.00103738
FAD_divalent	391.573	7.58614	0.000416493	0.000486009	0.000336675
Fructose 6-phosphate	259.024	9.63002	0.00593692	0.0103801	0.00390017
Fumaric acid	115.004	25.372	0.00371815	0.00379758	0.00203004
GABA	104.071	7.97982	0.370884	0.357196	0.315559
GDP-glucose	604.071	7.98778	0.000626633	0.000790252	0.000635473
Gln	147.075	11.451	0.467508	0.440788	0.326023
Glu	149.063	11.657	0.0615329	0.0626273	0.0455564
Gluconic acid	195.051	7.84193	0.0072514	0.00863192	0.00415372
Gluconolactone	179.054	26.6436	0.00500586	0.00509752	0.00281342
Glucose 1-phosphate	259.023	9.78648	0.00370174	0.00449031	0.00191799
Glucose 6-phosphate	259.024	9.53247	0.014352	0.0304493	0.0101292
Glu-Glu	277.103	11.5812	0.00242842	0.0021683	0.00111474
Glutaric acid	131.035	16.6032	0.00710184	0.00632201	0.00612432
Glutathione (GSSG)_divalent	307.083	13.1098	0.00163643	0.00276141	0.00044665
Gly	76.0393	8.69638	0.527424	0.577475	0.410826
Gly-Asp	191.066	10.4534	0.00345664	0.00451713	0.00245234
Glyceric acid	105.019	10.0078	0.00368786	0.00489909	0.00306742
Glycerol 3-phosphate	171.007	11.7351	0.00669481	0.00797897	0.00369237
Glycerophosphocholine	258.108	25.0401	0.0711083	0.0707246	0.0365009
Gly-Gly	133.06	8.75697	0.00293894	0.0028329	0.00243166
Gly-Leu	189.122	10.2595	0.0142896	0.0156888	0.0145914
GMP	362.052	8.83341	0.0132388	0.0192414	0.00965835
Guanidoacetic acid	118.061	8.6005	0.00471997	0.0052611	0.00308894
Guanine	152.057	8.67694	0.00403339	0.00404518	0.00405182
Guanosine	284.098	13.5452	0.0179164	0.00518609	0.00433793
Hippuric acid	178.051	8.13529	0.00349665	0.00213438	0.00120256
His	156.076	7.56823	0.372141	0.335272	0.271939
His-Glu	285.119	7.86421	0.00197199	0.00143947	0.00105927
Homocitrulline	190.117	11.9312	0.00162318	0.00128377	0.00113825
Homocysteic acid	182.013	9.02085	0.000783764	0.000717701	0.000470818
Homoserine	120.065	10.6792	0.00145485	0.00160426	0.00102824
Hydroxyproline	132.065	12.9404	0.00289424	0.00389554	0.00393851
Hypotaurine	110.027	20.3524	0.0067041	0.00502482	0.00351114
Hypoxanthine	137.045	11.907	0.00288265	0.00253301	0.00258117
Ile	132.101	10.8268	1.09119	1.06385	0.866331
Imidazole-4-acetic acid	127.049	8.37689	0.000779855	0.000633707	0.000630952
IMP	347.041	9.24817	0.00108982	0.00132073	0.000626004
Inosine	269.086	22.2335	0.0100206	0.0016062	0.00166518
Isethionic acid	124.991	11.1949	0.00219101	0.0021297	0.00111734
Itaconic acid	129.019	18.7915	0.102923	0.131391	0.0793831
Kynurenine	209.091	10.4873	0.00112149	0.00121713	0.0011989
Lactic acid	89.0248	10.376	0.119028	0.13558	0.0848569
Lauric acid	199.171	7.39092	0.0143848	0.0146411	0.0173324
Leu	132.101	10.9455	1.92482	1.82372	1.54972
Lys	147.112	7.09938	1.27846	1.41167	1.01238
Malic acid	133.014	21.1921	0.0197841	0.0259075	0.00710594
Met	150.058	11.417	0.237461	0.200767	0.150583
Methionine sulfoxide	166.052	12.7029	0.0410877	0.0593858	0.0571102
Mucic acid	209.031	13.6592	0.00848447	0.0125637	0.00791922
myo-Inositol 1-phosphate myo-Inositol 3-phosphate	259.023	9.9312	0.00149559	0.00259777	0.000690709
Myristoleic acid	225.187	7.22952	0.000236644	0.000344029	0.000692287
N2-Succinylornithine	233.114	10.9017	0.000804691	0.000949955	0.000825127
N5-Ethylglutamine	175.107	12.1568	0.0066605	0.00468737	0.0045469
N6,N6,N6-Trimethyllysine	189.159	7.43055	0.00619414	0.00707498	0.00513318
N6-Acetyllysine	189.122	12.2281	0.00461676	0.00454318	0.00369873
N6-Methyllysine	161.128	7.34175	0.0367023	0.0373118	0.0319703
N8-Acetylspermidine	188.175	6.52174	0.0142405	0.0149273	0.0141875
N-Acetylalanine	130.051	8.59212	0.00262328	0.0030908	0.00259503
N-Acetylaspartic acid	174.042	14.1631	0.000935216	0.00104379	0.000378233
N-Acetylglucosamine	222.097	25.6489	0.00397047	0.00461346	0.00310821
N-Acetylglucosamine 1-phosphate	300.05	9.22467	0.00104313	0.00153994	0.000813806
N-Acetylglucosamine 6-phosphate	300.051	8.85196	0.000851287	0.000746566	0.000298273
N-Acetylglutamic acid	188.057	12.8187	0.000936478	0.00056558	0.000441885
N-Acetylglutamine	187.073	7.80139	0.000526927	0.000404097	0.000303007
N-Acetylhistidine	198.088	10.3768	0.00030852	0.000457408	0.000228497
N-Acetyllysine	189.122	10.3433	0.0104384	0.0109899	0.0109716
N-Acetylmethionine	190.055	7.8371	0.000725708	0.000382254	0.000340883
N-Acetylornithine	175.107	10.0737	0.00427789	0.00353931	0.00257176
N-Acetylputrescine	131.117	8.84594	0.00179593	0.00133163	0.000984981
NAD+	662.104	6.36362	0.00231027	0.00194794	0.00176912
NADP+	742.069	9.04408	0.0003963	0.000413458	0.000268288
N-Glycolylneuraminic acid	324.095	6.94699	0.00113968	0.00183794	0.000847999
Nicotinamide	123.055	7.68516	0.0105326	0.0105524	0.00778519
N-Methylproline	130.086	13.4277	0.00196592	0.0018781	0.0013517
Nω-Methylarginine	189.133	7.73335	0.00182684	0.00146976	0.00116787
O-Acetylcarnitine	204.122	9.47531	0.0299905	0.027373	0.0166821
Ophthalmic acid	290.133	14.3058	0.000518248	0.000485882	0.000570302
Ornithine	133.097	7.03739	0.1377	0.188631	0.0916065
Pantothenic acid	218.104	7.39673	0.000473288	0.00049225	0.000397697
Penicillamine	150.057	12.7655	0.00182132	0.00234399	0.00228591
Phe	166.085	11.8347	0.678341	0.631007	0.526176
Phenaceturic acid	192.066	7.91991	0.00219542	0.0012747	0.000711751
Phosphorylcholine	184.072	23.5348	0.00758275	0.00900034	0.00352665
Pipecolic acid	130.086	10.8931	0.0080861	0.00737669	0.00516421
Pro	116.07	11.5097	0.61943	0.702203	0.582666
Putrescine	89.1072	4.7663	0.00614888	0.00822244	0.00482053
Pyridoxamine 5'-phosphate	249.063	11.1208	0.000571231	0.000840904	0.000341805
Quinic acid	191.057	7.8042	0.000561635	0.00063735	0.000402957
Ribose 5-phosphate	229.012	10.1986	0.000367271	0.000659973	0.000147821
Ribulose 5-phosphate	229.013	10.5792	0.0019449	0.00250493	0.000808545
S-Adenosylhomocysteine	385.128	9.17041	0.00116012	0.0013286	0.0011406
S-Adenosylmethionine	399.143	7.35779	0.0012832	0.00125166	0.00119937
SDMA	203.149	8.1161	0.00118441	0.00136253	0.00101319
Sedoheptulose 7-phosphate	289.034	9.29445	0.00617672	0.00950408	0.00387755
Ser	106.05	10.5796	0.482286	0.481634	0.334471
Ser-Glu	235.091	11.3629	0.00125781	0.00127529	0.000614967
Shikimate 3-phosphate	253.012	15.0238	0.00223266	0.00428047	0.00187328
Shikimic acid	173.047	7.90372	0.00108982	0.00113194	0.00148032
S-Methylmethionine	164.073	7.68313	0.00039793	0.000463466	0.000362962
Spermidine	146.165	4.58159	0.0689904	0.119069	0.0644624
Spermine	203.221	4.53034	0.00244277	0.00468858	0.00179835
S-Sulfocysteine	199.97	10.7232	0.00276716	0.00311654	0.00280492
Stachydrine	144.101	12.3089	0.0184003	0.0178813	0.00972004
Succinic acid	117.02	20.7748	0.015486	0.0151185	0.0163755
Taurine	126.021	25.5574	0.16483	0.185973	0.1256
Thiaproline	134.027	15.2278	0.00373315	0.00421906	0.000869792
Thr	120.065	11.1797	0.594997	0.624207	0.471241
Thr-Asp	235.092	11.2741	0.000663953	0.000927539	0.00065634
Thymidine	243.098	25.6649	0.00227775	0.00435477	0.00331837
trans-Glutaconic acid	131.034	26.4962	0.0649311	0.0770566	0.053118
Trehalose 6-phosphate	421.077	8.11693	0.00204713	0.00336462	0.00135827
Trigonelline	138.055	11.1048	0.0027088	0.00260511	0.00138038
Trimethylamine N-oxide	76.0757	6.81016	0.00664008	0.00624619	0.00355439
Trp	205.096	11.7476	0.150464	0.14584	0.125925
Tyr	182.08	12.1413	0.49087	0.475445	0.382815
Tyr-Arg_divalent	169.594	8.03159	0.000748396	0.000836663	0.000545853
Tyr-Glu	311.122	11.8909	0.00090238	0.00069005	0.000578764
UDP-glucose UDP-galactose	565.05	8.32733	0.00106143	0.000720042	0.000418213
UDP-N-acetylglucosamine	606.076	8.14844	0.0014451	0.00184106	0.00111208
UMP	323.03	9.47144	0.0138894	0.0189777	0.0123297
Uracil	113.034	25.6231	0.014597	0.0165739	0.0126449
Urea	61.0405	24.3709	0.799009	0.667246	0.318547
Uric acid	167.021	8.59623	0.0469154	0.0593898	0.0311482
Uridine	245.076	25.6627	0.0070049	0.00492001	0.00567998
Urocanic acid	139.05	8.65805	0.0526908	0.0743496	0.0530509
Val	118.086	10.6031	1.21127	1.1732	0.97177
Xanthosine	283.069	7.37063	0.000269458	0.000458705	0.000433995
XMP	363.035	12.2273	0.000840559	0.00117719	0.000693339
β-Ala	90.0548	7.60833	0.00942063	0.00832543	0.00613979
β-Ala-Lys	218.149	7.0395	0.00553957	0.00724704	0.00537438
γ-Butyrobetaine	146.116	8.4473	0.00317406	0.00315278	0.00191025
