# Supplementary material for: Profiling of Intracellular Metabolites: An Approach to Understanding the Characteristic Physiology of Mycobacterium leprae
Source: PLoS Negl Trop Dis. 2016 Aug 1;10(8):e0004881. doi: 10.1371/journal.pntd.0004881 (PMC4968842; doi:10.1371/journal.pntd.0004881)
Supplement: S4 Table — (XLSX) [file pntd.0004881.s005.xlsx]

## Sheet: Sheet1
S4 Table. CE-MS data of 137 compounds detected from intracellular metabolite fraction of M. bovis BCG (n=3).
Compound name	m/z	MT	Relative peak area
			M bovis BCG-1	M bovis BCG-2	M bovis BCG-3
11-Aminoundecanoic acid	202.179	10.2137	0.00144127	0.00135932	0.00129187
2-Aminoadipic acid	162.075	11.6807	0.00158452	0.00158947	0.00169139
2'-Deoxycytidine	228.097	9.94097	0.0001462	0.000230142	0.0001342
2-Deoxyglucose 6-phosphate	243.028	9.93002	0.000368978	0.000335922	0.00041041
2-Furoic acid	111.009	10.0439	0.00932307	0.00965463	0.00909922
2-Hydroxyvaleric acid	117.056	8.81184	0.000937793	0.00102622	0.00133383
2-Isopropylmalic acid	175.061	13.4008	0.0185906	0.0189069	0.0172311
2-Oxoglutaric acid	145.015	21.2079	0.00342595	0.00372689	0.00380709
2-Phosphoglyceric acid	184.986	18.9184	0.00449631	0.00661804	0.0052064
3-Indoxylsulfuric acid	212.003	9.26095	0.000393795	0.000622379	0.000461711
3-Phenylpropionic acid	149.06	8.50307	0.00207738	0.00225843	0.00173682
3-Phosphoglyceric acid	184.986	19.4106	0.0441873	0.0628522	0.0578125
5-Aminoimidazole-4-carboxamide ribotide	337.056	9.1078	0.000699426	0.000766346	0.000858621
5'-Deoxy-5'-methylthioadenosine	298.095	10.6765	0.00129461	0.00130334	0.00136643
6-Phosphogluconic acid	275.018	14.2658	0.0289566	0.0374395	0.0343489
Acetyl CoA_divalent	403.557	9.90549	0.00187493	0.00125214	0.0011779
Adenine	136.062	7.91888	0.0019123	0.00164258	0.00164122
Adenosine	268.103	10.4411	0.00223571	0.00387032	0.00299452
ADP	426.023	10.4772	0.0339617	0.0428984	0.0436412
ADP-glucose GDP-fucose	588.077	8.03664	0.0133982	0.0173491	0.0170374
ADP-ribose	558.066	8.18554	0.0010671	0.00206574	0.00179554
Ala	90.0549	9.48974	0.0230462	0.0253343	0.0229719
Ala-Ala	161.091	9.75439	0.00254747	0.00280908	0.00275725
AMP	346.057	8.94411	0.0273037	0.0372202	0.0359892
Arg	175.118	7.35673	0.00588452	0.00616983	0.00635011
Argininosuccinic acid	291.129	9.93549	8.2e-05	0.000179	0.0001478
Asp	134.044	12.3908	0.00398971	0.00369855	0.00399801
ATP	505.99	11.3627	0.0540544	0.0571762	0.0469069
Benzoic acid	121.03	9.51989	0.00285975	0.0043441	0.00371664
Butyric acid	87.0454	9.55778	0.0020395	0.00262979	0.00214655
cAMP	328.046	7.25808	0.000990691	0.00106683	0.00103278
CDP	402.012	11.0657	0.000596896	0.000918434	0.000732393
Citramalic acid	147.031	17.0853	0.0012284	0.00172465	0.00104898
Citric acid	191.02	26.4463	0.0306768	0.035858	0.0348761
Citrulline	176.102	11.802	0.00122517	0.00115263	0.00124358
CMP	322.049	9.24587	0.00291526	0.00502554	0.00403322
CTP	481.978	11.9515	0.000862038	0.000832792	0.000678392
dADP	410.028	10.5855	0.000517876	0.000836483	0.000797195
dAMP	330.062	9.04729	0.000703345	0.000995216	0.000991599
dATP	489.996	11.322	0.00092865	0.000908836	0.000772894
dCDP	386.017	11.2283	0.000447999	0.000556671	0.000627765
dCMP	306.051	9.40231	0.000625631	0.00103951	0.000915323
dCTP	465.983	12.0274	0.00049306	0.000545597	0.000584564
Deamido-NAD+	663.084	7.89514	0.000428407	0.000407536	0.00040906
Decanoic acid	171.139	7.6675	0.00669843	0.00699973	0.00672722
Diethanolamine	106.086	7.9424	0.00767591	0.0102937	0.00608611
dTDP	401.017	10.9235	0.00115265	0.00188116	0.00166257
dTDP-glucose	563.07	8.21391	0.00148636	0.00156075	0.00184347
dTMP	321.05	9.22615	0.0191568	0.029618	0.0236519
dTTP	480.983	11.724	0.000481305	0.000491702	0.000413785
Dyphylline	255.106	25.6804	0.00523673	0.00687174	0.00580429
FAD_divalent	391.573	7.58614	0.00133485	0.00175049	0.00161734
FMN	455.099	8.04085	0.000222693	0.000437068	0.000405685
Fructose 1,6-diphosphate	338.99	14.1646	0.298456	0.354506	0.338625
Fructose 6-phosphate	259.024	9.63002	0.0858701	0.117044	0.101457
GABA	104.071	7.97982	0.00312533	0.00453826	0.0036285
GDP	442.018	10.2588	0.00101289	0.00149135	0.00137433
GDP-glucose	604.071	7.98778	0.00400848	0.00475976	0.00453004
Gln	147.075	11.451	0.0513242	0.068449	0.0553926
Glu	149.063	11.657	0.0108197	0.0108071	0.0102829
Gluconic acid	195.051	7.84193	0.00110563	0.00125509	0.00110973
Glucosamine 6-phosphate	258.039	8.63722	0.000775834	0.000820241	0.000704042
Glucose 1-phosphate	259.023	9.78648	0.00839442	0.0135041	0.0111162
Glucose 6-phosphate	259.024	9.53247	0.251549	0.341949	0.313819
Gly	76.0393	8.69638	0.00291021	0.00329185	0.00237227
Glycerol	93.0544	25.6055	1.40467	1.3392	1.34447
Glycerol 3-phosphate	171.007	11.7351	0.0160973	0.0202144	0.0177003
GMP	362.052	8.83341	0.0020813	0.00383173	0.00309698
Guanosine	284.098	13.5452	8.64e-05	0.000264114	0.000229302
Heptanoic acid	129.092	8.29956	0.00218644	0.00206131	0.00177394
Hexanoic acid	115.077	8.61986	0.00472684	0.00534301	0.00455164
His	156.076	7.56823	0.00109309	0.00106555	0.00122201
Homoserine	120.065	10.6792	0.000867771	0.00105167	0.000839836
Homoserinelactone	102.055	7.3693	0.00058515	0.000376553	0.000513467
Ile	132.101	10.8268	0.00432137	0.00474113	0.00437033
IMP	347.041	9.24817	0.000512651	0.000615734	0.000552839
Inosine	269.086	22.2335	0.000586121	0.00121339	0.000844525
Lactic acid	89.0248	10.376	0.0402598	0.040366	0.0298864
Lauric acid	199.171	7.39092	0.0551939	0.0553681	0.052712
Leu	132.101	10.9455	0.00798767	0.00900857	0.00766825
Lys	147.112	7.09938	0.0219439	0.0241712	0.0230432
Malic acid	133.014	21.1921	0.00707067	0.00727807	0.00575114
Met	150.058	11.417	0.00140193	0.00205166	0.00160886
myo-Inositol 1-phosphate myo-Inositol 3-phosphate	259.023	9.9312	0.00130677	0.00309565	0.00203585
Myristoleic acid	225.187	7.22952	0.000892732	0.00170176	0.000714843
N5-Ethylglutamine	175.107	12.1568	0.00705045	0.00576744	0.00731093
N6-Methyllysine	161.128	7.34175	0.00151896	0.00183683	0.00186021
N-Acetylaspartic acid	174.042	14.1631	0.000312162	0.000342567	0.000284857
N-Acetylglucosamine 1-phosphate	300.05	9.22467	0.013359	0.0207725	0.018889
N-Acetylglutamic acid	188.057	12.8187	0.000521794	0.000593586	0.000485337
NAD+	662.104	6.36362	0.00822005	0.00920796	0.00945833
NADH	664.119	7.87298	0.000924079	0.00151497	0.00131358
NADP+	742.069	9.04408	0.00242807	0.00246072	0.00277972
NADPH_divalent	371.539	10.9037	0.00328946	0.00396684	0.00331973
Nicotinamide	123.055	7.68516	0.0106847	0.014231	0.0121319
Nicotinic acid	124.039	10.5905	0.00923421	0.00808704	0.00595904
Octanoic acid	143.108	8.05148	0.00438725	0.00541684	0.00395897
O-Phosphoserine	184.003	11.907	0.00567378	0.00576753	0.00593812
Ophthalmic acid	290.133	14.3058	0.000695382	0.000988512	0.000831864
Pantothenic acid	218.104	7.39673	0.000826773	0.000877828	0.000826895
Pelargonic acid	157.124	7.84442	0.0099278	0.00976832	0.0090378
Phe	166.085	11.8347	0.00187637	0.00242343	0.00203042
Phosphoenolpyruvic acid	166.976	20.9503	0.00389876	0.00420383	0.00335618
Pro	116.07	11.5097	0.00345166	0.00450285	0.00400036
PRPP	388.946	16.4508	0.00148179	0.00142121	0.00145061
p-Toluic acid	135.045	8.83021	0.0104137	0.0154185	0.0167856
Pyridoxamine 5'-phosphate	249.063	11.1208	0.000469091	0.000688992	0.000463762
Quinic acid	191.057	7.8042	0.00192065	0.00145296	0.00115968
Ribose 5-phosphate	229.012	10.1986	0.00631051	0.00903963	0.00712413
Ribulose 1,5-diphosphate	308.979	15.3147	0.000814365	0.00161612	0.00127983
Ribulose 5-phosphate	229.013	10.5792	0.00580243	0.00732089	0.00643561
S-Adenosylhomocysteine	385.128	9.17041	0.00133152	0.00203588	0.00179549
S-Adenosylmethionine	399.143	7.35779	0.00374156	0.00314879	0.00324305
Sedoheptulose 7-phosphate	289.034	9.29445	0.0733607	0.0917909	0.0832464
Ser	106.05	10.5796	0.0125965	0.0137243	0.0121483
Shikimate 3-phosphate	253.012	15.0238	0.00342856	0.00406798	0.00392522
Succinic acid	117.02	20.7748	0.00381321	0.00429095	0.0042553
Sucrose 6'-phosphate	421.076	8.26924	0.0174497	0.0220978	0.0205495
Terephthalic acid	165.02	16.2772	0.000887507	0.00116133	0.00100712
Thiamine diphosphate	423.032	7.66137	0.00056359	0.00080326	0.000765469
Thr	120.065	11.1797	0.00121061	0.00153014	0.00116902
Thymidine	243.098	25.6649	0.00348614	0.00398611	0.00351831
Trehalose 6-phosphate	421.077	8.11693	0.0282278	0.0328621	0.0339108
Triethanolamine	150.112	8.61476	0.000812412	0.000673681	0.000522846
Trp	205.096	11.7476	0.000778905	0.00115454	0.000841242
Tyr	182.08	12.1413	0.00346574	0.00351242	0.00313004
UDP	402.996	11.2603	0.00563459	0.00733713	0.0071086
UDP-glucose UDP-galactose	565.05	8.32733	0.0191705	0.0202934	0.0206933
UDP-N-acetylglucosamine	606.076	8.14844	0.0312306	0.0365764	0.0355295
UMP	323.03	9.47144	0.0254745	0.0377532	0.0324123
Undecanoic acid	185.155	7.51184	0.00134008	0.00117241	0.00129806
Urea	61.0405	24.3709	0.0626184	0.0302252	0.0242666
UTP	482.961	12.1601	0.00660243	0.00671032	0.0059982
Val	118.086	10.6031	0.0145613	0.0187913	0.0155105
Valeric acid	101.061	8.95412	0.00265469	0.00306686	0.00277162
XMP	363.035	12.2273	0.000246203	0.000324848	0.000337508
γ-Glu-2-aminobutyric acid	233.111	13.503	0.000293304	0.000370812	0.000293075
